# Supplementary material for: Scoping Review of Factors Affecting Antimicrobial Use and the Spread of Antimicrobial Resistance in the Poultry Production Chain
Source: Vet Sci. 2025 Sep 12;12(9):881. doi: 10.3390/vetsci12090881 (PMC12474243; doi:10.3390/vetsci12090881)
Supplement: Supplementary file 1 [file vetsci-12-00881-s001.zip]

Archive with 2 entries (2 files):
- Supplementary Material_File_S1.pdf
- Supplementary Material_File_S2.pdf
